# Supplementary material for: Predictors of COVID-19 Vaccine Hesitancy in South African Local Communities: The VaxScenes Study
Source: Vaccines (Basel). 2022 Feb 25;10(3):353. doi: 10.3390/vaccines10030353 (PMC8951818; doi:10.3390/vaccines10030353)
Supplement: Supplementary file 1 [file vaccines-10-00353-s001.zip]

Archive with 1 entries (1 files):
- vaccines-1580855-supplementary.pdf
